# Supplementary material for: OncoCardioDB: a public and curated database of molecular information in onco-cardiology/cardio-oncology
Source: Database (Oxford). 2023 May 9;2023:baad029. doi: 10.1093/database/baad029 (PMC10167979; doi:10.1093/database/baad029)
Supplement: baad029_Supp [file baad029_supp.zip]

Archive with 3 entries (3 files):
- suppl_data/ocsupplementary.pdf
- suppl_data/oncocardio_demo_video.mkv
- suppl_data/OncoCardioSup4B.tgz
